# Supplementary material for: Elucidation of Genetic Interactions in the Yeast GATA-Factor Network Using Bayesian Model Selection
Source: PLoS Comput Biol. 2016 Mar 11;12(3):e1004784. doi: 10.1371/journal.pcbi.1004784 (PMC4788432; doi:10.1371/journal.pcbi.1004784)
Supplement: S1 File — (ZIP) [file pcbi.1004784.s004.zip]

Archive with 2 entries (2 files):
- SBTOOLBOX2_model.zip
- SBML_model.zip
